# Supplementary material for: FungiFun3: systemic gene set enrichment analysis for fungal species
Source: Bioinformatics. 2024 Nov 22;40(11):btae620. doi: 10.1093/bioinformatics/btae620 (PMC11588023; doi:10.1093/bioinformatics/btae620)
Supplement: btae620_Supplementary_Data [file btae620_supplementary_data.xlsx]

## Sheet: Description
	Sheet	Description
	Annotations	Summary table of all the species included in FungiFun3 containing GO, KEGG and/or FUNCAT annotations.
		Availability is boolean encoded (1 = yes, 0 = no)

## Sheet: Annotations
Species	GO	KEGG	FUNCAT
Aaosphaeria arxii CBS 175.79	1	0	0
Absidia glauca (Pin mould)	1	0	0
Absidia repens	1	0	0
Acaromyces ingoldii	1	0	0
Acaulospora morrowiae	1	0	0
Acidomyces richmondensis BFW	1	0	0
Acremonium chrysogenum ATCC 11550	0	0	1
Actinomortierella ambigua	1	0	0
Agaricus bisporus var. bisporus H97	0	1	0
Agaricus bisporus var. burnettii	1	0	0
Agaricus bisporus var. burnettii (strain JB137-S8 / ATCC MYA-4627 / FGSC 10392) (White button mushroom)	1	1	1
Agrocybe pediades	1	0	0
Ajellomyces capsulatus (Darling's disease fungus) (Histoplasma capsulatum)	1	0	0
Ajellomyces capsulatus (strain G186AR / H82 / ATCC MYA-2454 / RMSCC 2432) (Darling's disease fungus) (Histoplasma capsulatum)	1	0	1
Ajellomyces capsulatus (strain H143) (Darling's disease fungus) (Histoplasma capsulatum)	1	0	0
Ajellomyces capsulatus (strain H88) (Darling's disease fungus) (Histoplasma capsulatum)	1	0	0
Ajellomyces capsulatus (strain NAm1 / WU24) (Darling's disease fungus) (Histoplasma capsulatum)	1	0	1
Akanthomyces lecanii RCEF 1005	1	0	0
Akanthomyces muscarius	0	1	0
Albugo candida 2VRR	1	0	0
Albugo laibachii Nc14	1	0	0
Alectoria fallacina	1	0	0
Allomyces macrogynus (strain ATCC 38327) (Allomyces javanicus var. macrogynus)	1	0	0
Alternaria alternata (Alternaria rot fungus) (Torula alternata)	1	1	0
Alternaria alternata SRC1lrK2f	1	0	0
Alternaria atra	1	0	0
Alternaria burnsii	1	0	0
Alternaria sp. MG1	1	0	0
Amanita muscaria (strain Koide BX008)	1	0	0
Amanita thiersii Skay4041	1	0	0
Ambispora gerdemannii	1	0	0
Ambispora leptoticha	1	0	0
Amniculicola lignicola CBS 123094	1	0	0
Amorphotheca resinae ATCC 22711	1	0	0
Ampelomyces quisqualis (Powdery mildew agent)	1	0	0
Amphiamblys sp. WSBS2006	1	0	0
Amylocarpus encephaloides	1	0	0
Anaeromyces robustus	1	0	0
Anncaliia algerae PRA109	1	0	0
Anncaliia algerae PRA339	1	0	0
Antrodiella citrinella	1	0	0
Aphanomyces astaci strain APO3	1	0	0
Aphanomyces euteiches MF1	1	0	0
Aphanomyces invadans NJM9701	1	0	0
Apiotrichum porosum	1	0	0
Aplosporella prunicola CBS 121167	1	0	0
Apophysomyces ossiformis	1	0	0
Apophysomyces sp. BC1034	1	0	0
Armillaria gallica (Bulbous honey fungus) (Armillaria bulbosa)	1	0	0
Armillaria ostoyae (Armillaria root rot fungus)	1	0	0
Armillaria solidipes	1	0	0
Arthrobotrys flagrans CBS H-5679	1	0	0
Arthrobotrys oligospora (strain ATCC 24927 / CBS 115.81 / DSM 1491) (Nematode-trapping fungus) (Didymozoophaga oligospora)	1	0	0
Arthroderma benhamiae (strain ATCC MYA-4681 / CBS 112371) (Trichophyton mentagrophytes)	1	0	1
Arthroderma gypseum (strain ATCC MYA-4604 / CBS 118893) (Microsporum gypseum)	1	0	1
Arthroderma otae (strain ATCC MYA-4605 / CBS 113480) (Microsporum canis)	1	0	1
Ascobolus immersus RN42	1	0	0
Ascochyta lentis	1	0	0
Ascochyta rabiei	0	1	0
Ascodesmis nigricans	1	0	0
Ascoidea rubescens DSM 1968	1	0	0
Ascosphaera apis ARSEF 7405	1	0	0
Ashbya gossypii (Eremothecium gossypii)	0	1	1
Aspergillus aculeatus (strain ATCC 16872 / CBS 172.66 / WB 5094)	1	0	0
Aspergillus arachidicola	1	0	0
Aspergillus avenaceus	1	0	0
Aspergillus awamori (Black koji mold)	1	0	0
Aspergillus bertholletiae	1	0	0
Aspergillus bombycis	1	0	0
Aspergillus brasiliensis (strain CBS 101740 / IMI 381727 / IBT 21946)	1	0	0
Aspergillus burnettii	1	0	0
Aspergillus caelatus	1	0	0
Aspergillus calidoustus	1	0	0
Aspergillus campestris (strain IBT 28561)	1	0	0
Aspergillus candidus	1	0	0
Aspergillus carbonarius (strain ITEM 5010)	1	0	0
Aspergillus chevalieri (Eurotium chevalieri)	1	1	0
Aspergillus clavatus (strain ATCC 1007 / CBS 513.65 / DSM 816 / NCTC 3887 / NRRL 1 / QM 1276 / 107)	1	1	1
Aspergillus coremiiformis	1	0	0
Aspergillus cristatus (Chinese Fuzhuan brick tea-fermentation fungus) (Eurotium cristatum)	1	0	0
Aspergillus ellipticus CBS 707.79	1	0	0
Aspergillus eucalypticola (strain CBS 122712 / IBT 29274)	1	0	0
Aspergillus felis	1	0	0
Aspergillus fijiensis CBS 313.89	1	0	0
Aspergillus fischeri NRRL 181	1	1	0
Aspergillus flavus (strain ATCC 200026 / FGSC A1120 / IAM 13836 / NRRL 3357 / JCM 12722 / SRRC 167)	1	1	1
Aspergillus flavus NRRL3357 2020	1	0	0
Aspergillus fumigatiaffinis	1	0	0
Aspergillus fumigatus (strain ATCC MYA-4609 / CBS 101355 / FGSC A1100 / Af293) (Neosartorya fumigata)	1	1	1
Aspergillus fumigatus (strain CBS 144.89 / FGSC A1163 / CEA10)	1	0	1
Aspergillus glaucus CBS 516.65	1	0	0
Aspergillus heteromorphus CBS 117.55	1	0	0
Aspergillus hiratsukae	1	0	0
Aspergillus homomorphus (strain CBS 101889)	1	0	0
Aspergillus ibericus CBS 121593	1	0	0
Aspergillus lentulus strain IFM 54703	1	0	0
Aspergillus leporis	1	0	0
Aspergillus luchuensis (strain CBS 106.47)	1	0	0
Aspergillus luchuensis IFO 4308	1	1	0
Aspergillus minisclerotigenes	1	0	0
Aspergillus mulundensis	1	0	0
Aspergillus nidulans FGSC A4	1	1	1
Aspergillus niger (black aspergilli)	0	1	0
Aspergillus niger (strain ATCC 1015 / CBS 113.46 / FGSC A1144 / LSHB Ac4 / NCTC 3858a / NRRL 328 / USDA 3528.7)	1	0	1
Aspergillus niger (strain ATCC MYA-4892 / CBS 513.88 / FGSC A1513)	1	0	1
Aspergillus niger ATCC 13496	1	0	0
Aspergillus niger strain N402 (ATCC64974)	1	0	0
Aspergillus nomiae NRRL 13137	1	0	0
Aspergillus novofumigatus (strain IBT 16806)	1	0	0
Aspergillus novoparasiticus	1	0	0
Aspergillus ochraceoroseus IBT 24754	1	0	0
Aspergillus oryzae (strain ATCC 42149 / RIB 40) (Yellow koji mold)	1	1	1
Aspergillus oryzae (Yellow koji mold)	1	0	0
Aspergillus parasiticus (strain ATCC 56775 / NRRL 5862 / SRRC 143 / SU-1)	1	0	0
Aspergillus parasiticus CBS 117618	1	0	0
Aspergillus pseudonomiae	1	0	0
Aspergillus pseudotamarii	1	0	0
Aspergillus puulaauensis	1	1	0
Aspergillus rambellii	1	0	0
Aspergillus ruber (strain CBS 135680)	1	0	0
Aspergillus saccharolyticus JOP 1030-1	1	0	0
Aspergillus sclerotialis	1	0	0
Aspergillus sclerotiicarbonarius (strain CBS 121057 / IBT 28362)	1	0	0
Aspergillus sclerotioniger CBS 115572	1	0	0
Aspergillus steynii IBT 23096	1	0	0
Aspergillus sydowii CBS 593.65	1	0	0
Aspergillus tamarii	1	0	0
Aspergillus tanneri NIH1004	1	0	0
Aspergillus terreus	1	0	0
Aspergillus terreus (strain NIH 2624 / FGSC A1156)	1	0	1
Aspergillus thermomutatus strain HMR AF 39	1	0	0
Aspergillus tubingensis (strain CBS 134.48)	1	0	0
Aspergillus turcosus	1	0	0
Aspergillus udagawae	1	0	0
Aspergillus ustus	1	0	0
Aspergillus uvarum CBS 121591	1	0	0
Aspergillus versicolor CBS 583.65	1	0	0
Aspergillus violaceofuscus (strain CBS 115571)	1	0	0
Aspergillus welwitschiae	1	0	0
Aspergillus wentii DTO 134E9	1	0	0
Asterophora parasitica	1	0	0
Athelia sp. TMB	1	0	0
Aulographum hederae CBS 113979	1	0	0
Aureobasidium melanogenum	1	0	0
Aureobasidium melanogenum CBS 110374	1	0	0
Aureobasidium mustum	1	0	0
Aureobasidium namibiae CBS 147.97	1	0	0
Aureobasidium pullulans EXF-150	1	0	0
Aureobasidium subglaciale (strain EXF-2481) (Aureobasidium pullulans var. subglaciale)	1	0	0
Aureobasidium uvarum	1	0	0
Aureobasidium vineae	1	0	0
Auricularia subglabra (strain TFB-10046 / SS5) (White-rot fungus) (Auricularia delicata (strain TFB10046))	1	1	0
Auriculariales sp. MPI-PUGE-AT-0066	1	0	0
Auriculariopsis ampla	1	0	0
Babjeviella inositovora NRRL Y-12698	1	0	0
Basidiobolus meristosporus CBS 931.73	1	0	0
Batrachochytrium dendrobatidis (strain JAM81 / FGSC 10211) (Frog chytrid fungus)	1	0	1
Batrachochytrium dendrobatidis (strain JEL423)	1	0	1
Batrachochytrium salamandrivorans BS	1	0	0
Baudoinia compniacensis UAMH 10762	0	0	1
Baudoinia panamericana (strain UAMH 10762) (Angels' share fungus) (Baudoinia compniacensis (strain UAMH 10762))	1	1	0
Beauveria bassiana (strain ARSEF 2860) (White muscardine disease fungus) (Tritirachium shiotae)	1	0	1
Beauveria bassiana (White muscardine disease fungus) (Tritirachium shiotae)	1	0	0
Beauveria bassiana D1-5	1	0	0
Bifiguratus adelaidae	1	0	0
Bimuria novae-zelandiae CBS 107.79	1	0	0
Bionectria ochroleuca (Gliocladium roseum)	1	0	0
Bipolaris oryzae	0	1	0
Bipolaris sorokiniana ND90Pr	0	1	1
Bipolaris zeicola	0	1	0
Blastomyces dermatitidis ATCC 26199	1	0	0
Blastomyces dermatitidis ER-3	1	0	0
Blastomyces gilchristii (strain SLH14081) (Blastomyces dermatitidis)	1	1	0
Blastomyces parvus	1	0	0
Blastomyces percursus strain EI222	1	0	0
Blastomyces silverae	1	0	0
Blumeria graminis f. sp. hordei (strain DH14) (Barley powdery mildew) (Oidium monilioides f. sp. hordei)	1	0	0
Blumeria graminis f. sp. triticale THUN-12	1	0	0
Blumeria graminis f. sp. tritici 96224	1	0	0
Blumeria hordei (Barley powdery mildew) (Blumeria graminis f. sp. hordei)	1	0	0
Blyttiomyces helicus	1	0	0
Boletus reticuloceps	1	0	0
Bondarzewia mesenterica	1	0	0
Botryobasidium botryosum FD-172 SS1	1	0	0
Botryosphaeria dothidea	1	0	0
Botryosphaeria parva (strain UCR-NP2) (Grapevine canker fungus) (Neofusicoccum parvum)	1	0	0
Botryotinia calthae	1	0	0
Botryotinia convoluta	1	0	0
Botryotinia fuckeliana (strain B05.10) (Noble rot fungus) (Botrytis cinerea)	1	0	1
Botryotinia fuckeliana (strain BcDW1)	0	0	1
Botryotinia fuckeliana (strain T4) (Noble rot fungus) (Botrytis cinerea)	1	0	1
Botryotinia narcissicola	1	0	0
Botrytis cinerea (Gray mold)	1	1	0
Botrytis elliptica	1	0	0
Botrytis fragariae	1	0	0
Botrytis porri	1	0	0
Bremia lactucae strain SF5	1	0	0
Brettanomyces bruxellensis AWRI1499	1	1	0
Brettanomyces naardenensis (Yeast)	1	0	0
Brettanomyces nanus	0	1	0
Byssochlamys spectabilis (Paecilomyces variotii)	1	0	0
Byssochlamys spectabilis (strain No. 5 / NBRC 109023) (Paecilomyces variotii)	1	0	0
Byssothecium circinans	1	0	0
Cadophora malorum	1	0	0
Cadophora sp. DSE1049	1	0	0
Cadophora sp. M221	1	0	0
Calocera cornea HHB12733	1	0	0
Calocera viscosa (strain TUFC12733)	1	0	0
Calycina marina	1	0	0
Candida albicans (strain SC5314 / ATCC MYA-2876) (Yeast)	1	1	1
Candida albicans (strain WO-1)	1	0	1
Candida albicans (Yeast)	1	0	0
Candida albicans SC5314_B	1	0	0
Candida arabinofermentans NRRL YB-2248	1	0	0
Candida auris strain 6684	1	0	0
Candida auris strain B11220	1	1	0
Candida auris strain B11221	1	0	0
Candida auris strain B11243	1	0	0
Candida auris strain B11245	1	0	0
Candida auris strain B8441	1	0	0
Candida dubliniensis (strain CD36 / ATCC MYA-646 / CBS 7987 / NCPF 3949 / NRRL Y-17841)	1	1	1
Candida duobushaemulonis strain B09383	1	0	0
Candida glabrata (strain ATCC 2001 / BCRC 20586 / JCM 3761 / NBRC 0622 / NRRL Y-65 / CBS 138) (Yeast) (Nakaseomyces glabratus)	1	0	1
Candida haemulonis B11899	1	0	0
Candida maltosa (strain Xu316) (Yeast)	1	0	0
Candida metapsilosis BP57	1	0	0
Candida orthopsilosis (strain 90-125)	0	1	0
Candida parapsilosis (strain CDC 317 / ATCC MYA-4646) (Yeast) (Monilia parapsilosis)	1	0	0
Candida pseudohaemulonii strain B12108	1	0	0
Candida tenuis (strain ATCC 10573 / BCRC 21748 / CBS 615 / JCM 9827 / NBRC 10315 / NRRL Y-1498 / VKM Y-70) (Yeast) (Yamadazyma tenuis)	1	0	1
Candida tropicalis (strain ATCC MYA-3404 / T1) (Yeast)	1	1	1
Candida tropicalis MYA3404-2020	1	0	0
Candida viswanathii	1	0	0
Candolleomyces aberdarensis	1	0	0
Capronia coronata CBS 617.96	1	0	0
Capronia epimyces CBS 606.96	1	0	0
Catenaria anguillulae PL171	1	0	0
Caulochytrium protostelioides	1	0	0
Cenococcum geophilum 1.58	1	0	0
Ceraceosorus bombacis	1	0	0
Ceraceosorus guamensis	1	0	0
Ceratobasidium sp. AG-Ba	1	0	0
Ceratobasidium theobromae	1	0	0
Ceratocystis fimbriata CBS 114723	1	0	0
Ceratocystis fimbriata f. sp. platani	1	0	0
Cercospora berteroae	1	0	0
Cercospora beticola	0	1	0
Cercospora zeae-maydis SCOH1-5	1	0	0
Ceriporiopsis subvermispora (strain B) (White-rot fungus) (Gelatoporia subvermispora)	1	0	1
Cetraspora pellucida	1	0	0
Chaetomium globosum (strain ATCC 6205 / CBS 148.51 / DSM 1962 / NBRC 6347 / NRRL 1970) (Soil fungus)	1	0	1
Chaetomium sp. MPI-SDFR-AT-0129	1	0	0
Chaetomium thermophilum (strain DSM 1495 / CBS 144.50 / IMI 039719) (Thermochaetoides thermophila)	1	0	1
Chaetothyriales sp. CBS 132003	1	0	0
Chaetothyriales sp. CBS 134916	1	0	0
Chaetothyriales sp. CBS 134920	1	0	0
Chaetothyriales sp. CBS 135597	1	0	0
Choanephora cucurbitarum	1	0	0
Choiromyces venosus 120613-1	1	0	0
Chytriomyces confervae	1	0	0
Circinella minor	1	0	0
Cladophialophora bantiana CBS 173.52	1	0	0
Cladophialophora carrionii CBS 160.54	1	0	0
Cladophialophora carrionii KSF	1	0	0
Cladophialophora immunda strain CBS 83496	1	0	0
Cladophialophora psammophila CBS 110553	1	0	0
Cladophialophora yegresii CBS 114405	1	0	0
Clathrospora elynae	1	0	0
Claviceps africana	1	0	0
Claviceps purpurea (strain 20.1) (Ergot fungus) (Sphacelia segetum)	1	0	1
Claviceps pusilla	1	0	0
Clavispora lusitaniae (strain ATCC 42720) (Yeast) (Candida lusitaniae)	1	1	1
Clavispora lusitaniae CBS 6936	0	1	0
Clavulina sp. PMI_390	1	0	0
Clohesyomyces aquaticus	1	0	0
Clonostachys rhizophaga	1	0	0
Coccidioides immitis (strain RS) (Valley fever fungus)	1	1	1
Coccidioides immitis H538.4	1	0	0
Coccidioides immitis RMSCC 3703	1	0	0
Coccidioides immitis WA_211	1	0	0
Coccidioides posadasii (strain RMSCC 757 / Silveira) (Valley fever fungus)	1	0	1
Coccidioides posadasii C735 delta SOWgp	1	1	0
Coccidioides posadasii RMSCC 3488	1	0	0
Cochliobolus carbonum (strain 26-R-13) (Maize leaf spot fungus) (Bipolaris zeicola)	1	0	0
Cochliobolus heterostrophus	0	0	1
Cochliobolus heterostrophus (strain C5 / ATCC 48332 / race O) (Southern corn leaf blight fungus) (Bipolaris maydis)	1	0	0
Cochliobolus sativus (Common root rot and spot blotch fungus) (Bipolaris sorokiniana)	1	0	0
Cochliobolus sativus (strain ND90Pr / ATCC 201652) (Common root rot and spot blotch fungus) (Bipolaris sorokiniana)	1	0	0
Coemansia reversa (strain ATCC 12441 / NRRL 1564)	1	0	0
Coleophoma cylindrospora	1	0	0
Colletotrichum abscissum	1	0	0
Colletotrichum asianum	1	0	0
Colletotrichum chlorophyti	1	0	0
Colletotrichum fioriniae PJ7	1	1	0
Colletotrichum fructicola (strain Nara gc5) (Anthracnose fungus) (Colletotrichum gloeosporioides (strain Nara gc5))	1	0	0
Colletotrichum gloeosporioides (Anthracnose fungus) (Glomerella cingulata)	1	0	0
Colletotrichum gloeosporioides (strain Cg-14) (Anthracnose fungus) (Glomerella cingulata)	1	0	0
Colletotrichum graminicola (strain M1.001 / M2 / FGSC 10212) (Maize anthracnose fungus) (Glomerella graminicola)	1	0	1
Colletotrichum higginsianum	1	0	0
Colletotrichum higginsianum (strain IMI 349063) (Crucifer anthracnose fungus)	1	0	1
Colletotrichum higginsianum IMI 349063	1	1	0
Colletotrichum incanum	1	0	0
Colletotrichum karsti	1	0	0
Colletotrichum lupini	1	1	0
Colletotrichum musicola	1	0	0
Colletotrichum orbiculare (strain 104-T / ATCC 96160 / CBS 514.97 / LARS 414 / MAFF 240422) (Cucumber anthracnose fungus) (Colletotrichum lagenarium)	1	0	1
Colletotrichum orchidophilum	1	0	0
Colletotrichum plurivorum	1	0	0
Colletotrichum salicis	1	0	0
Colletotrichum scovillei	1	0	0
Colletotrichum shisoi	1	0	0
Colletotrichum sublineola (Sorghum anthracnose fungus)	1	0	0
Colletotrichum tanaceti	1	0	0
Colletotrichum tofieldiae	1	0	0
Colletotrichum trifolii	1	0	0
Collybiopsis confluens	1	0	0
Collybiopsis luxurians FD-317 M1	1	0	0
Conidiobolus coronatus (strain ATCC 28846 / CBS 209.66 / NRRL 28638) (Delacroixia coronata)	1	0	0
Coniella lustricola	1	0	0
Coniochaeta ligniaria NRRL 30616	1	0	0
Coniochaeta pulveracea	1	0	0
Coniochaeta sp. 2T2.1	1	0	0
Coniophora puteana (strain RWD-64-598) (Brown rot fungus)	1	1	1
Coniosporium apollinis (strain CBS 100218) (Rock-inhabiting black yeast)	1	0	1
Coprinellus micaceus (Glistening ink-cap mushroom) (Coprinus micaceus)	1	0	0
Coprinopsis cinerea (strain Okayama-7 / 130 / ATCC MYA-4618 / FGSC 9003) (Inky cap fungus) (Hormographiella aspergillata)	1	1	1
Coprinopsis cinerea 326	1	0	0
Coprinopsis marcescibilis (Agaric fungus) (Psathyrella marcescibilis)	1	0	0
Cordyceps confragosa (Lecanicillium lecanii)	1	0	0
Cordyceps fumosorosea (strain ARSEF 2679) (Isaria fumosorosea)	1	0	0
Cordyceps javanica	1	0	0
Cordyceps militaris (strain CM01) (Caterpillar fungus)	1	1	1
Cordyceps militaris ATCC 34164	1	0	0
Cordyceps sp. RAO-2017	1	0	0
Corynespora cassiicola Philippines	1	0	0
Crepidotus variabilis	1	0	0
Cristinia sonorae	1	0	0
Cronartium quercuum f. sp. fusiforme G11	1	0	0
Crucibulum laeve	1	0	0
Cryomyces minteri	1	0	0
Cryphonectria parasitica EP155	1	0	0
Cryptococcus amylolentus CBS 6039	1	0	0
Cryptococcus bacillisporus WM276	0	0	1
Cryptococcus cf. gattii MF34	1	0	0
Cryptococcus depauperatus CBS 7841	1	0	0
Cryptococcus depauperatus CBS 7855	1	0	0
Cryptococcus gattii CA1280	1	0	0
Cryptococcus gattii CA1873	1	0	0
Cryptococcus gattii EJB2	1	0	0
Cryptococcus gattii NT-10	1	0	0
Cryptococcus gattii serotype B (strain R265)	1	0	0
Cryptococcus gattii serotype B (strain WM276 / ATCC MYA-4071)	1	1	0
Cryptococcus gattii VGII Ram5	1	0	0
Cryptococcus gattii VGIV IND107	1	0	0
Cryptococcus neoformans strain VNII	1	0	0
Cryptococcus neoformans var. grubii KN99	1	0	0
Cryptococcus neoformans var. grubii serotype A (strain H99 / ATCC 208821 / CBS 10515 / FGSC 9487)	1	1	1
Cryptococcus neoformans var. neoformans serotype D (strain B-3501A)	1	1	1
Cryptococcus neoformans var. neoformans serotype D (strain JEC21 / ATCC MYA-565) (Filobasidiella neoformans)	1	1	0
Cucurbitaria berberidis CBS 394.84	1	0	0
Cudoniella acicularis	1	0	0
Curvularia clavata	1	0	0
Curvularia kusanoi (Cochliobolus kusanoi)	1	0	0
Cutaneotrichosporon cavernicola	0	1	0
Cutaneotrichosporon oleaginosum	1	0	0
Cyberlindnera fabianii (Yeast) (Hansenula fabianii)	1	0	0
Cyberlindnera jadinii (strain ATCC 18201 / CBS 1600 / BCRC 20928 / JCM 3617 / NBRC 0987 / NRRL Y-1542) (Torula yeast) (Candida utilis)	1	0	0
Cyclocybe aegerita (Black poplar mushroom) (Agrocybe aegerita)	1	0	0
Cylindrobasidium torrendii FP15055 ss-10	1	0	0
Cylindrodendrum hubeiense	1	0	0
Cyphellophora europaea CBS 101466	1	0	0
Cytospora leucostoma	1	0	0
Dacryopinax primogenitus (strain DJM 731) (Brown rot fungus)	1	0	0
Dacryopinax sp. DJM-731 SS1	0	0	1
Dactylellina haptotyla (strain CBS 200.50) (Nematode-trapping fungus) (Monacrosporium haptotylum)	1	0	0
Dactylonectria estremocensis	1	0	0
Dactylonectria macrodidyma	1	0	0
Daedalea quercina L-15889	1	0	0
Daldinia sp. EC12	1	0	0
Debaryomyces fabryi CBS 789	1	0	0
Debaryomyces hansenii (strain ATCC 36239 / CBS 767 / BCRC 21394 / JCM 1990 / NBRC 0083 / IGC 2968) (Yeast) (Torulaspora hansenii)	1	1	1
Decorospora gaudefroyi	1	0	0
Dekkera bruxellensis (Brettanomyces custersii)	1	0	0
Delitschia confertaspora ATCC 74209	1	0	0
Dendrothele bispora (strain CBS 962.96)	1	0	0
Dendryphion nanum	1	0	0
Dentipellis fragilis	1	0	0
Dentipellis sp. KUC8613	1	0	0
Dentiscutata erythropus	1	0	0
Diaporthe ampelina	1	0	0
Diaporthe helianthi	1	0	0
Dichomitus squalens	1	0	0
Dichomitus squalens (strain LYAD-421) (Western red white-rot fungus)	1	1	1
Didymella exigua CBS 183.55	1	0	0
Didymella heteroderae	1	0	0
Didymella rabiei (Chickpea ascochyta blight fungus) (Mycosphaerella rabiei)	1	0	0
Didymosphaeria enalia	1	0	0
Dimargaris cristalligena	1	0	0
Diplodia corticola	1	0	0
Diplodia seriata	1	0	0
Dissoconium aciculare CBS 342.82	1	0	0
Dissophora globulifera	1	0	0
Diutina rugosa (Yeast) (Candida rugosa)	1	0	0
Diversispora eburnea	1	0	0
Diversispora epigaea	1	0	0
Dothidotthia symphoricarpi CBS 119687	1	0	0
Dothistroma septosporum (strain NZE10 / CBS 128990) (Red band needle blight fungus) (Mycosphaerella pini)	1	0	1
Drechmeria coniospora	1	0	0
Drechslerella stenobrocha 248	1	0	0
Drepanopeziza brunnea	0	1	0
Ecytonucleospora hepatopenaei	1	0	0
Edhazardia aedis (strain USNM 41457) (Microsporidian parasite)	1	0	0
Eeniella nana (Yeast) (Brettanomyces nanus)	1	0	0
Elaphomyces granulatus	1	0	0
Elsinoe australis	1	0	0
Elsinoe batatas	1	0	0
Emergomyces africanus CBS 136260	1	0	0
Emergomyces pasteurianus Ep9510	1	0	0
Emericella nidulans (strain FGSC A4 / ATCC 38163 / CBS 112.46 / NRRL 194 / M139) (Aspergillus nidulans)	1	0	0
Emericellopsis atlantica	1	0	0
Emericellopsis cladophorae	1	0	0
Emmonsia crescens	1	0	0
Emmonsia crescens UAMH 3008	1	0	0
Encephalitozoon cuniculi (strain GB-M1) (Microsporidian parasite)	1	1	1
Encephalitozoon hellem	0	1	0
Encephalitozoon intestinalis (strain ATCC 50506)	0	1	0
Encephalitozoon romaleae (strain SJ-2008)	0	1	0
Endocarpon pusillum	1	0	0
Endocarpon pusillum (strain Z07020 / HMAS-L-300199) (Lichen-forming fungus)	1	0	0
Endogone sp. FLAS-F59071	1	0	0
Enterocytozoon bieneusi (strain H348) (Microsporidian parasite)	1	0	1
Enterospora canceri	1	0	0
Entomortierella chlamydospora	1	0	0
Entomortierella parvispora	1	0	0
Epichloe festucae (strain Fl1)	1	0	0
Epicoccum nigrum (Soil fungus) (Epicoccum purpurascens)	1	0	0
Eremomyces bilateralis CBS 781.70	1	0	0
Eremothecium cymbalariae (strain CBS 270.75 / DBVPG 7215 / KCTC 17166 / NRRL Y-17582)	0	1	1
Eremothecium gossypii (strain ATCC 10895 / CBS 109.51 / FGSC 9923 / NRRL Y-1056) (Yeast) (Ashbya gossypii)	1	0	0
Erysiphe neolycopersici	1	0	0
Erysiphe pulchra	1	0	0
Escovopsis weberi	1	0	0
Eutypa lata (strain UCR-EL1) (Grapevine dieback disease fungus) (Eutypa armeniacae)	1	1	1
Exidia glandulosa HHB12029	1	0	0
Exophiala aquamarina CBS 119918	1	0	0
Exophiala dermatitidis (strain ATCC 34100 / CBS 525.76 / NIH/UT8656) (Black yeast) (Wangiella dermatitidis)	1	0	1
Exophiala mesophila strain CBS 40295	1	0	0
Exophiala oligosperma strain CBS 72588	1	0	0
Exophiala sideris	1	0	0
Exophiala spinifera CBS 89968	1	0	0
Exophiala xenobiotica	1	0	0
Exserohilum turcicum (strain 28A) (Northern leaf blight fungus) (Setosphaeria turcica)	1	0	0
Fibroporia radiculosa TFFH 294	1	0	1
Fibularhizoctonia sp. CBS 109695	1	0	0
Filobasidium floriforme	1	0	0
Fistulina hepatica ATCC 64428	1	0	0
Fomitiporia mediterranea (strain MF3/22)	0	1	1
Fomitopsis schrenkii (Brown rot fungus)	1	0	0
Fonsecaea erecta	1	0	0
Fonsecaea multimorphosa CBS 102226	1	0	0
Fonsecaea pedrosoi CBS 271.37	1	0	0
Friedmanniomyces endolithicus	1	0	0
Friedmanniomyces simplex	1	0	0
Fulvia fulva	0	1	0
Fungal sp. (strain No.11243)	1	0	0
Funneliformis caledonium	1	0	0
Funneliformis mosseae (Endomycorrhizal fungus) (Glomus mosseae)	1	0	0
Furculomyces boomerangus	1	0	0
Fusarium acutatum	1	0	0
Fusarium agapanthi	1	0	0
Fusarium albosuccineum	1	0	0
Fusarium austroafricanum	1	0	0
Fusarium avenaceum	1	0	0
Fusarium beomiforme	1	0	0
Fusarium circinatum NRRL 25331	1	0	0
Fusarium culmorum	1	0	0
Fusarium duplospermum	1	0	0
Fusarium falciforme	0	1	0
Fusarium flagelliforme	1	0	0
Fusarium fujikuroi IMI 58289	1	0	1
Fusarium gaditjirri	1	0	0
Fusarium globosum	1	0	0
Fusarium graminearum PH-1	1	1	1
Fusarium heterosporum	1	0	0
Fusarium kuroshium	1	0	0
Fusarium langsethiae	1	0	0
Fusarium longipes	1	0	0
Fusarium mangiferae MRC7560	1	0	0
Fusarium mundagurra	1	0	0
Fusarium musae	0	1	0
Fusarium napiforme	1	0	0
Fusarium odoratissimum NRRL 54006	1	0	0
Fusarium odoratissimum strain race 4	1	0	0
Fusarium oligoseptatum	1	0	0
Fusarium oxysporum (Fusarium vascular wilt)	1	0	0
Fusarium oxysporum (strain Fo5176) (Fusarium vascular wilt)	1	0	0
Fusarium oxysporum f. sp. conglutinans Fo5176	1	0	0
Fusarium oxysporum f. sp. cubense (strain race 1) (Panama disease fungus)	1	0	1
Fusarium oxysporum f. sp. cubense (strain race 4) (Panama disease fungus)	1	0	1
Fusarium oxysporum f. sp. lycopersici (strain 4287 / CBS 123668 / FGSC 9935 / NRRL 34936) (Fusarium vascular wilt of tomato)	1	1	1
Fusarium oxysporum f. sp. melonis 26406	1	0	0
Fusarium oxysporum f. sp. radicis-cucumerinum	1	0	0
Fusarium oxysporum f. sp. rapae	1	0	0
Fusarium oxysporum f. sp. raphani 54005	1	0	0
Fusarium oxysporum Fo47	1	0	0
Fusarium oxysporum NRRL 32931	1	0	0
Fusarium phyllophilum	1	0	0
Fusarium poae	1	1	0
Fusarium proliferatum (strain ET1)	1	0	0
Fusarium proliferatum strain NRRL62905	1	0	0
Fusarium pseudocircinatum	1	0	0
Fusarium pseudograminearum (strain CS3096)	0	1	1
Fusarium redolens	1	0	0
Fusarium sarcochroum	1	0	0
Fusarium solani FSSC 5 MPI-SDFR-AT-0091	1	0	1
Fusarium sp. AF-6	1	0	0
Fusarium sp. NRRL 52700	1	0	0
Fusarium sp. NRRL 66182	1	0	0
Fusarium sporotrichioides	1	0	0
Fusarium tricinctum	1	0	0
Fusarium vanettenii (strain ATCC MYA-4622 / CBS 123669 / FGSC 9596 / NRRL 45880 / 77-13-4) (Fusarium solani subsp. pisi)	1	1	0
Fusarium venenatum	1	1	0
Fusarium verticillioides 7600	1	1	1
Fusarium xylarioides	1	0	0
Fusarium zealandicum	1	0	0
Gaeumannomyces graminis var. tritici R3-111a-1	0	0	1
Gaeumannomyces tritici (strain R3-111a-1) (Wheat and barley take-all root rot fungus) (Gaeumannomyces graminis var. tritici)	1	0	0
Galerina marginata (strain CBS 339.88)	1	0	0
Ganoderma sinense ZZ0214-1	1	0	0
Geomyces destructans 20631-21	0	0	1
Geosmithia morbida	1	0	0
Geotrichum candidum (Oospora lactis) (Dipodascus geotrichum)	1	0	0
Gibberella fujikuroi (strain CBS 195.34 / IMI 58289 / NRRL A-6831) (Bakanae and foot rot disease fungus) (Fusarium fujikuroi)	1	0	0
Gibberella moniliformis (strain M3125 / FGSC 7600) (Maize ear and stalk rot fungus) (Fusarium verticillioides)	1	0	0
Gibberella nygamai (Bean root rot disease fungus) (Fusarium nygamai)	1	0	0
Gibberella subglutinans (Fusarium subglutinans)	1	0	0
Gibberella zeae (strain ATCC MYA-4620 / CBS 123657 / FGSC 9075 / NRRL 31084 / PH-1) (Wheat head blight fungus) (Fusarium graminearum)	1	0	0
Gibberella zeae (Wheat head blight fungus) (Fusarium graminearum)	1	0	0
Gigaspora margarita	1	0	0
Gigaspora rosea	1	0	0
Glarea lozoyensis (strain ATCC 20868 / MF5171)	1	1	0
Glarea lozoyensis (strain ATCC 74030 / MF5533)	1	0	1
Globisporangium irregulare DAOM BR486	1	0	0
Globisporangium iwayamae DAOM BR242034	1	0	0
Globisporangium ultimum (strain ATCC 200006 / CBS 805.95 / DAOM BR144)	1	0	0
Globisporangium ultimum var. sporangiiferum BR650	1	0	0
Gloeophyllum trabeum (strain ATCC 11539 / FP-39264 / Madison 617) (Brown rot fungus)	1	1	0
Glomus cerebriforme	1	0	0
Glonium stellatum	1	0	0
Glutinoglossum americanum	1	0	0
Golovinomyces cichoracearum	1	0	0
Gomphillus americanus	1	0	0
Gonapodya prolifera (strain JEL478) (Monoblepharis prolifera)	1	0	0
Grifola frondosa (Maitake) (Polyporus frondosus)	1	0	0
Grosmannia clavigera (strain kw1407 / UAMH 11150) (Blue stain fungus) (Graphiocladiella clavigera)	1	0	1
Guyanagaster necrorhizus MCA 3950	1	0	0
Gymnopilus dilepis	1	0	0
Gymnopilus junonius (Spectacular rustgill mushroom) (Gymnopilus spectabilis subsp. junonius)	1	0	0
Gymnopus androsaceus JB14	1	0	0
Hamiltosporidium magnivora	1	0	0
Hamiltosporidium tvaerminnensis	1	0	0
Hanseniaspora guilliermondii strain UTAD222	1	0	0
Hanseniaspora osmophila	1	0	0
Hanseniaspora uvarum (Yeast) (Kloeckera apiculata)	1	0	0
Hanseniaspora valbyensis NRRL Y-1626	1	0	0
Hapsidospora chrysogenum (strain ATCC 11550 / CBS 779.69 / DSM 880 / IAM 14645 / JCM 23072 / IMI 49137) (Acremonium chrysogenum)	1	0	0
Hebeloma cylindrosporum h7	1	0	0
Helicocarpus griseus UAMH5409	1	0	0
Heliocybe sulcata	1	0	0
Helotiales sp. DMI_Dod_QoI	1	0	0
Hemileia vastatrix Race XXXIII	1	0	0
Hepatospora eriocheir	1	0	0
Hericium alpestre	1	0	0
Hermanssonia centrifuga	1	0	0
Hesseltinella vesiculosa	1	0	0
Heterobasidion irregulare (strain TC 32-1)	1	1	0
Heterodermia speciosa	1	0	0
Hirsutella minnesotensis 3608	1	0	0
Hirsutella rhossiliensis	1	0	0
Histoplasma capsulatum G186AR	1	0	0
Histoplasma capsulatum G186AR (Alt)	1	0	0
Histoplasma capsulatum G217B	1	0	0
Histoplasma capsulatum H143	1	0	0
Histoplasma capsulatum H88	1	0	0
Histoplasma capsulatum NAm1	1	0	0
Histoplasma capsulatum WU24	1	0	0
Histoplasma mississippiense	0	1	0
Histoplasma ohiense (nom. inval.)	1	0	0
Homo sapiens (Human)	1	1	0
Hortaea werneckii	1	0	0
Hortaea werneckii EXF-2000	1	0	0
Hyaloperonospora arabidopsidis (strain Emoy2)	1	0	0
Hyaloscypha bicolor E	1	0	0
Hyaloscypha hepaticicola	1	0	0
Hyaloscypha variabilis (strain UAMH 11265 / GT02V1 / F) (Meliniomyces variabilis)	1	0	0
Hydnomerulius pinastri MD-312	1	0	0
Hydnum rufescens UP504	1	0	0
Hymenoscyphus albidus	1	0	0
Hymenoscyphus fraxineus	1	0	0
Hyphodiscus hymeniophilus	1	0	0
Hypholoma sublateritium (strain FD-334 SS-4)	1	0	0
Hyphopichia burtonii NRRL Y-1933	1	0	0
Hypocrea atroviridis (strain ATCC 20476 / IMI 206040) (Trichoderma atroviride)	1	0	0
Hypocrea jecorina (strain QM6a) (Trichoderma reesei)	1	0	0
Hypocrea virens (strain Gv29-8 / FGSC 10586) (Gliocladium virens) (Trichoderma virens)	1	0	0
Hypoxylon sp. CI-4A	1	0	0
Hypoxylon sp. CO27-5	1	0	0
Hypsizygus marmoreus (White beech mushroom) (Agaricus marmoreus)	1	0	0
Ilyonectria sp. MPI-CAGE-AT-0026	1	0	0
Imshaugia aleurites	1	0	0
Jaapia argillacea MUCL 33604	1	0	0
Jaminaea rosea	1	0	0
Jimgerdemannia flammicorona	1	0	0
Kalmanozyma brasiliensis (strain GHG001) (Yeast) (Pseudozyma brasiliensis)	1	0	0
Karstenula rhodostoma CBS 690.94	1	0	0
Kazachstania africana (strain ATCC 22294 / BCRC 22015 / CBS 2517 / CECT 1963 / NBRC 1671 / NRRL Y-8276) (Yeast) (Kluyveromyces africanus)	1	1	1
Kazachstania naganishii (strain ATCC MYA-139 / BCRC 22969 / CBS 8797 / KCTC 17520 / NBRC 10181 / NCYC 3082 / Yp74L-3) (Yeast) (Saccharomyces naganishii)	1	1	1
Kazachstania saulgeensis	1	0	0
Kluyveromyces lactis (strain ATCC 8585 / CBS 2359 / DSM 70799 / NBRC 1267 / NRRL Y-1140 / WM37) (Yeast) (Candida sphaerica)	1	1	1
Kluyveromyces marxianus (strain DMKU3-1042 / BCC 29191 / NBRC 104275)	1	1	0
Kluyveromyces waltii NCYC 2644	0	0	1
Kockovaella imperatae	1	0	0
Komagataella pastoris CBS 7435	0	0	1
Komagataella phaffii (strain GS115 / ATCC 20864) (Yeast) (Pichia pastoris)	1	1	0
Kwoniella bestiolae CBS 10118	1	0	0
Kwoniella dejecticola CBS 10117	1	0	0
Kwoniella heveanensis BCC8398	1	0	0
Kwoniella mangroviensis CBS 10435	1	0	0
Kwoniella pini CBS 10737	1	0	0
Kwoniella shandongensis	1	0	0
Laccaria amethystina LaAM-08-1	1	0	0
Laccaria bicolor	0	0	1
Laccaria bicolor (strain S238N-H82 / ATCC MYA-4686) (Bicoloured deceiver) (Laccaria laccata var. bicolor)	1	1	1
Lachancea dasiensis	1	0	0
Lachancea fermentati (Zygosaccharomyces fermentati)	1	0	0
Lachancea lanzarotensis	1	0	0
Lachancea mirantina	1	0	0
Lachancea thermotolerans (strain ATCC 56472 / CBS 6340 / NRRL Y-8284) (Yeast) (Kluyveromyces thermotolerans)	1	1	1
Lachnellula arida	1	0	0
Lachnellula cervina	1	0	0
Lachnellula hyalina	1	0	0
Lachnellula occidentalis	1	0	0
Lachnellula subtilissima	1	0	0
Lachnellula suecica	1	0	0
Lachnellula willkommii	1	0	0
Laetiporus sulphureus 93-53	1	0	0
Lasiodiplodia theobromae	1	0	0
Lentinula edodes (Shiitake mushroom) (Lentinus edodes)	1	0	0
Lentinus tigrinus ALCF2SS1-6	1	0	0
Lentinus tigrinus ALCF2SS1-7	1	0	0
Lentithecium fluviatile CBS 122367	1	0	0
Leotiomycetes sp. MPI-SDFR-AT-0126	1	0	0
Lepidopterella palustris CBS 459.81	1	0	0
Lepista nuda	1	0	0
Leptosphaeria maculans (strain JN3 / isolate v23.1.3 / race Av1-4-5-6-7-8) (Blackleg fungus) (Phoma lingam)	1	0	1
Letharia columbiana	1	0	0
Letharia lupina	1	0	0
Leucoagaricus leucothites	1	0	0
Leucoagaricus sp. SymC.cos	1	0	0
Leucosporidium creatinivorum	1	0	0
Lichtheimia corymbifera JMRC:FSU:9682	1	0	0
Linderina pennispora	1	0	0
Lineolata rhizophorae	1	0	0
Linnemannia elongata AG-77	1	0	0
Linnemannia gamsii	1	0	0
Linnemannia hyalina	1	0	0
Linnemannia schmuckeri	1	0	0
Lipomyces starkeyi NRRL Y-11557	1	0	0
Lobosporangium transversale	1	0	0
Lodderomyces elongisporus (strain ATCC 11503 / CBS 2605 / JCM 1781 / NBRC 1676 / NRRL YB-4239) (Yeast) (Saccharomyces elongisporus)	1	1	1
Lomentospora prolificans JHH-5317	1	0	0
Lophiostoma macrostomum CBS 122681	1	0	0
Lophiotrema nucula	1	0	0
Lophium mytilinum	1	0	0
Lunasporangiospora selenospora	1	0	0
Lyophyllum shimeji (Hon-shimeji) (Tricholoma shimeji)	1	0	0
Macrolepiota fuliginosa MF-IS2	1	0	0
Macrophomina phaseolina (strain MS6) (Charcoal rot fungus)	1	0	0
Madurella mycetomatis mm55	1	0	0
Magnaporthe grisea 70-15	0	0	1
Magnaporthiopsis poae (strain ATCC 64411 / 73-15) (Kentucky bluegrass fungus) (Magnaporthe poae)	1	0	0
Malassezia globosa (strain ATCC MYA-4612 / CBS 7966) (Dandruff-associated fungus)	1	1	1
Malassezia pachydermatis CBS 1879	1	0	0
Malassezia restricta (strain ATCC 96810 / NBRC 103918 / CBS 7877) (Seborrheic dermatitis infection agent)	1	0	0
Malassezia restricta KCTC 27527	1	1	0
Malassezia sympodialis (strain ATCC 42132) (Atopic eczema-associated yeast)	1	1	0
Malassezia vespertilionis	1	0	0
Marasmius oreades (fairy-ring mushroom)	1	1	0
Marssonina brunnea f. sp. multigermtubi (strain MB_m1) (Marssonina leaf spot fungus)	1	0	1
Marssonina coronariae	1	0	0
Massarina eburnea CBS 473.64	1	0	0
Massariosphaeria phaeospora	1	0	0
Meira miltonrushii	1	0	0
Melampsora larici-populina (strain 98AG31 / pathotype 3-4-7) (Poplar leaf rust fungus)	1	1	0
Melampsora larici-populina 98AG31	0	0	1
Melanomma pulvis-pyrius CBS 109.77	1	0	0
Metarhizium acridum (strain CQMa 102)	1	1	1
Metarhizium album (strain ARSEF 1941)	1	0	0
Metarhizium anisopliae (strain ARSEF 549)	1	0	0
Metarhizium anisopliae ARSEF 23	0	0	1
Metarhizium anisopliae BRIP 53293	1	0	0
Metarhizium humberi	1	0	0
Metarhizium majus (strain ARSEF 297)	1	0	0
Metarhizium rileyi (strain RCEF 4871) (Nomuraea rileyi)	1	0	0
Metarhizium robertsii (strain ARSEF 23 / ATCC MYA-3075)	0	1	0
Metschnikowia aff. pulcherrima	1	0	0
Metschnikowia bicuspidata	1	0	0
Metschnikowia bicuspidata var. bicuspidata NRRL YB-4993	1	0	0
Metschnikowia persimmonesis	1	0	0
Metschnikowia sp. JCM 33374	1	0	0
Meyerozyma guilliermondii (strain ATCC 6260 / CBS 566 / DSM 6381 / JCM 1539 / NBRC 10279 / NRRL Y-324) (Yeast) (Candida guilliermondii)	1	1	0
Meyerozyma sp. JA9	1	0	0
Microbotryum intermedium	1	0	0
Microbotryum lychnidis-dioicae (strain p1A1 Lamole / MvSl-1064) (Anther smut fungus)	1	0	0
Microbotryum saponariae	1	0	0
Microbotryum silenes-dioicae	1	0	0
Microdochium bolleyi	1	0	0
Microdochium trichocladiopsis	1	0	0
Microsporum canis CBS 113480	1	0	0
Microthyrium microscopicum	1	0	0
Mitosporidium daphniae	1	0	0
Mixia osmundae (strain CBS 9802 / IAM 14324 / JCM 22182 / KY 12970)	1	0	1
Modicella reniformis	1	0	0
Moelleriella libera RCEF 2490	1	0	0
Mollisia scopiformis (Conifer needle endophyte fungus) (Phialocephala scopiformis)	1	1	0
Monascus purpureus (Red mold) (Monascus anka)	1	0	0
Monilinia fructicola (Brown rot fungus) (Ciboria fructicola)	1	0	0
Monilinia fructigena	1	0	0
Monilinia laxa (Brown rot fungus) (Sclerotinia laxa)	1	0	0
Monilinia vaccinii-corymbosi	1	0	0
Moniliophthora perniciosa (strain FA553 / isolate CP02) (Witches'-broom disease fungus) (Marasmius perniciosus)	1	1	0
Moniliophthora roreri	1	0	0
Moniliophthora roreri (strain MCA 2997) (Cocoa frosty pod rot fungus) (Crinipellis roreri)	1	1	0
Monosporascus ibericus	1	0	0
Monosporascus sp. 5C6A	1	0	0
Monosporascus sp. CRB-8-3	1	0	0
Monosporascus sp. CRB-9-2	1	0	0
Monosporascus sp. GIB2	1	0	0
Monosporascus sp. MC13-8B	1	0	0
Monosporascus sp. MG133	1	0	0
Monosporascus sp. mg162	1	0	0
Morchella conica CCBAS932	1	0	0
Mortierella alpina (Oleaginous fungus) (Mortierella renispora)	1	0	0
Mortierella hygrophila	1	0	0
Mortierella isabellina (Filamentous fungus) (Umbelopsis isabellina)	1	0	0
Mortierella polycephala	1	0	0
Mortierella sp. 14UC	1	0	0
Mortierella sp. AD011	1	0	0
Mortierella sp. AD032	1	0	0
Mortierella sp. AM989	1	0	0
Mortierella sp. NVP85	1	0	0
Mucor ambiguus	1	0	0
Mucor circinelloides f. circinelloides (strain 1006PhL) (Mucormycosis agent) (Calyptromyces circinelloides)	1	0	1
Mucor lusitanicus CBS 277.49	1	0	0
Mucor plumbeus	1	0	0
Mucor saturninus	1	0	0
Mus musculus (house mouse)	1	1	1
Myceliophthora thermophila ATCC 42464	0	0	1
Mycena chlorophos (Agaric fungus) (Agaricus chlorophos)	1	0	0
Mycena indigotica	1	0	0
Mycena kentingensis (nom. inval.)	1	0	0
Mycena sanguinolenta	1	0	0
Mycena venus	1	0	0
Mycosphaerella fijiensis CIRAD86	0	0	1
Mycosphaerella graminicola IPO323	0	0	1
Myriangium duriaei CBS 260.36	1	0	0
Mytilinidion resinicola	1	0	0
Nadsonia fulvescens var. elongata DSM 6958	1	0	0
Naematelia encephala	1	0	0
Naganishia liquefaciens	1	0	0
Nakaseomyces glabratus BG2	1	0	0
Nakaseomyces glabratus BG3993	1	0	0
Nakaseomyces glabratus CBS 138	1	1	0
Nakaseomyces glabratus CBS1382020	1	0	0
Nakaseomyces glabratus DSY562	1	0	0
Nannizzia gypsea CBS 118893	1	0	0
Naumovozyma castellii (strain ATCC 76901 / BCRC 22586 / CBS 4309 / NBRC 1992 / NRRL Y-12630) (Yeast) (Saccharomyces castellii)	1	1	1
Naumovozyma dairenensis (strain ATCC 10597 / BCRC 20456 / CBS 421 / NBRC 0211 / NRRL Y-12639) (Saccharomyces dairenensis)	1	1	1
Nematocida ausubeli (strain ATCC PRA-371 / ERTm2) (Nematode killer fungus)	1	0	0
Nematocida displodere	1	0	0
Nematocida parisii (strain ERTm3) (Nematode killer fungus)	1	0	0
Nematocida parisii ERTm1	0	0	1
Neoarthrinium moseri	1	0	0
Neocallimastix californiae	1	0	0
Neofusicoccum parvum UCRNP2	0	1	1
Neohortaea acidophila	1	0	0
Neolecta irregularis (strain DAH-3)	1	0	0
Neolentinus lepideus HHB14362 ss-1	1	0	0
Neonectria ditissima	1	0	0
Neosartorya fischeri (strain ATCC 1020 / DSM 3700 / CBS 544.65 / FGSC A1164 / JCM 1740 / NRRL 181 / WB 181) (Aspergillus fischerianus)	1	0	1
Neurospora crassa (strain ATCC 24698 / 74-OR23-1A / CBS 708.71 / DSM 1257 / FGSC 987)	1	1	1
Neurospora discreta FGSC 8579	1	0	0
Neurospora tetrasperma (strain FGSC 2508 / ATCC MYA-4615 / P0657)	1	0	1
Neurospora tetrasperma (strain FGSC 2509 / P0656)	1	1	0
Niveomyces insectorum RCEF 264	1	0	0
Nosema bombycis (strain CQ1 / CVCC 102059) (Microsporidian parasite) (Pebrine of silkworm)	1	0	1
Nosema granulosis	1	0	0
Obba rivulosa	1	0	0
occidioides posadasii strain Silveira 2022	1	0	0
Ogataea parapolymorpha (strain ATCC 26012 / BCRC 20466 / JCM 22074 / NRRL Y-7560 / DL-1) (Yeast) (Hansenula polymorpha)	1	1	0
Ogataea philodendri	1	0	0
Ogataea polymorpha	1	0	0
Oidiodendron maius (strain Zn)	1	0	0
Olpidium bornovanus	1	0	0
Ophiobolus disseminans	1	0	0
Ophiocordyceps australis	1	0	0
Ophiocordyceps camponoti-floridani	1	0	0
Ophiocordyceps camponoti-leonardi (nom. inval.)	1	0	0
Ophiocordyceps camponoti-rufipedis	1	0	0
Ophiocordyceps camponoti-saundersi (nom. inval.)	1	0	0
Ophiocordyceps polyrhachis-furcata BCC 54312	1	0	0
Ophiocordyceps sinensis	1	0	0
Ophiocordyceps sinensis (strain Co18 / CGMCC 3.14243) (Yarsagumba caterpillar fungus) (Hirsutella sinensis)	1	0	0
Ophiocordyceps unilateralis (Zombie-ant fungus) (Torrubia unilateralis)	1	0	0
Ophiostoma piceae (strain UAMH 11346) (Sap stain fungus)	1	0	0
Ordospora colligata OC4	1	0	0
Pachysolen tannophilus NRRL Y-2460	1	0	0
Panaeolus cyanescens	1	0	0
Paracoccidioides brasiliensis (strain Pb18)	1	1	1
Paracoccidioides brasiliensis Pb01	0	0	1
Paracoccidioides brasiliensis Pb03	1	0	1
Paracoccidioides lutzii (strain ATCC MYA-826 / Pb01) (Paracoccidioides brasiliensis)	1	1	0
Paraglomus brasilianum	1	0	0
Paraglomus occultum	1	0	0
Paramicrosporidium saccamoebae	1	0	0
Paraphaeosphaeria minitans	1	0	0
Paraphaeosphaeria sporulosa	1	0	0
Paraphoma chrysanthemicola	1	0	0
Parascedosporium putredinis	1	0	0
Parasitella parasitica	1	0	0
Parastagonospora nodorum SN15	1	1	0
Passalora fulva (Tomato leaf mold) (Cladosporium fulvum)	1	0	0
Patellaria atrata CBS 101060	1	0	0
Paxillus involutus ATCC 200175	1	0	0
Paxillus rubicundulus Ve08.2h10	1	0	0
Peltaster fructicola	1	0	0
Penicilliopsis zonata CBS 506.65	1	0	0
Penicillium antarcticum	1	0	0
Penicillium arizonense	1	0	0
Penicillium brasilianum	1	0	0
Penicillium chrysogenum Wisconsin 54-1255	0	0	1
Penicillium coprophilum	1	0	0
Penicillium crustosum (Blue mold fungus)	1	0	0
Penicillium decumbens	1	0	0
Penicillium digitatum (strain Pd1 / CECT 20795)	0	1	0
Penicillium digitatum (strain PHI26 / CECT 20796) (Green mold)	1	0	0
Penicillium expansum (Blue mold rot fungus)	1	0	0
Penicillium flavigenum	1	0	0
Penicillium freii	1	0	0
Penicillium italicum (Blue mold)	1	0	0
Penicillium nalgiovense	1	0	0
Penicillium nordicum	1	0	0
Penicillium occitanis (nom. inval.)	1	0	0
Penicillium oxalicum	0	1	0
Penicillium oxalicum (strain 114-2 / CGMCC 5302) (Penicillium decumbens)	1	0	0
Penicillium patulum (Penicillium griseofulvum)	1	0	0
Penicillium polonicum	1	0	0
Penicillium rubens (strain ATCC 28089 / DSM 1075 / NRRL 1951 / Wisconsin 54-1255) (Penicillium chrysogenum)	1	1	0
Penicillium solitum	1	0	0
Penicillium steckii	1	0	0
Penicillium subrubescens	1	0	0
Penicillium ucsense	1	0	0
Penicillium vulpinum	1	0	0
Peniophora sp. CBMAI 1063	1	0	0
Peniophora sp. CONT	1	0	0
Periconia macrospinosa	1	0	0
Peronospora effusa R13	1	0	0
Pestalotiopsis fici (strain W106-1 / CGMCC3.15140)	1	1	0
Petromyces alliaceus (Aspergillus alliaceus)	1	0	0
Phaeoacremonium minimum (strain UCR-PA7) (Esca disease fungus) (Togninia minima)	1	1	0
Phaeomoniella chlamydospora	1	0	0
Phaeosphaeria nodorum (strain SN15 / ATCC MYA-4574 / FGSC 10173) (Glume blotch fungus) (Parastagonospora nodorum)	1	0	1
Phaeosphaeria sp. MPI-PUGE-AT-0046c	1	0	0
Phanerochaete carnosa (strain HHB-10118-sp) (White-rot fungus) (Peniophora carnosa)	1	1	1
Phanerochaete chrysosporium RP-78	1	0	1
Phanerochaete sordida	1	0	0
Phellinidium pouzarii	1	0	0
Phialocephala subalpina	1	0	0
Phialophora attinorum	1	0	0
Phialophora macrospora	1	0	0
Phlebiopsis gigantea (strain 11061_1 CR5-6) (White-rot fungus) (Peniophora gigantea)	1	0	0
Phlebopus sp. FC_14	1	0	0
Pholiota conissans	1	0	0
Phycomyces blakesleeanus (strain ATCC 8743b / DSM 1359 / FGSC 10004 / NBRC 33097 / NRRL 1555)	1	0	1
Phytophthora capsici LT1534	1	0	0
Phytophthora cinnamomi GKB4	1	0	0
Phytophthora infestans (strain T30-4)	1	0	0
Phytophthora palmivora var. palmivora strain sbr112.9	1	0	0
Phytophthora parasitica (strain INRA-310)	1	0	0
Phytophthora ramorum strain Pr102	1	0	0
Phytophthora sojae (strain P6497)	1	0	0
Phytopythium vexans DAOM BR484	1	0	0
Pichia guilliermondii ATCC 6260	0	0	1
Pichia kudriavzevii (Yeast) (Issatchenkia orientalis)	1	1	0
Pichia membranifaciens	1	0	0
Pichia membranifaciens NRRL Y-2026	1	0	0
Pichia pastoris GS115	0	0	1
Pichia sorbitophila (strain ATCC MYA-4447 / BCRC 22081 / CBS 7064 / NBRC 10061 / NRRL Y-12695) (Hybrid yeast)	1	0	0
Pichia stipitis CBS 6054	0	0	1
Piedraia hortae CBS 480.64	1	0	0
Piloderma croceum (strain F 1598)	1	0	0
Piptocephalis cylindrospora	1	0	0
Piriformospora indica	0	0	1
Piromyces finnis	1	0	0
Piromyces sp. (strain E2)	1	0	0
Pisolithus microcarpus 441	1	0	0
Pisolithus tinctorius Marx 270	1	0	0
Plectosphaerella cucumerina	1	0	0
Plectosphaerella plurivora	1	0	0
Plenodomus lingam JN3	1	0	0
Plenodomus tracheiphilus IPT5	1	0	0
Pleomassaria siparia CBS 279.74	1	0	0
Pleurotus eryngii (Boletus of the steppes)	1	0	0
Pleurotus ostreatus (Oyster mushroom) (White-rot fungus)	1	0	0
Pleurotus ostreatus PC15	1	0	0
Plicaturopsis crispa FD-325 SS-3	1	0	0
Pneumocystis canis CanA	1	0	0
Pneumocystis carinii (strain B80)	1	0	0
Pneumocystis jirovecii (Human pneumocystis pneumonia agent)	1	0	0
Pneumocystis jirovecii (strain RU7) (Human pneumocystis pneumonia agent)	1	0	0
Pneumocystis jirovecii SE8	1	0	0
Pneumocystis murina (strain B123) (Mouse pneumocystis pneumonia agent) (Pneumocystis carinii f. sp. muris)	1	0	0
Pneumocystis oryctolagi CS1	1	0	0
Pneumocystis sp. macacae isolate P2C	1	0	0
Pneumocystis wakefieldiae 2A	1	0	0
Pochonia chlamydosporia 170	1	1	0
Podila minutissima	1	0	0
Podila verticillata NRRL 6337	1	0	0
Podosphaera aphanis DRCT72020	1	0	0
Podospora anserina (strain S / ATCC MYA-4624 / DSM 980 / FGSC 10383) (Pleurage anserina)	1	1	1
Podospora comata strain T mat+	1	0	0
Polychaeton citri CBS 116435	1	0	0
Polyplosphaeria fusca	1	0	0
Polyporus arcularius HHB13444	1	0	0
Polyporus brumalis	1	0	0
Polytolypa hystricis UAMH7299	1	0	0
Postia placenta	1	0	0
Postia placenta (strain ATCC 44394 / Madison 698-R) (Brown rot fungus) (Poria monticola)	1	1	1
Postia placenta MAD-698-R-SB12	1	0	1
Powellomyces hirtus	1	0	0
Protomyces lactucae-debilis	1	0	0
Pseudallescheria apiosperma (Scedosporium apiospermum)	1	0	0
Pseudocercospora eumusae	1	0	0
Pseudocercospora fijiensis (strain CIRAD86) (Black leaf streak disease fungus) (Mycosphaerella fijiensis)	1	1	0
Pseudocercospora fuligena	1	0	0
Pseudocercospora musae	1	0	0
Pseudogymnoascus destructans (strain ATCC MYA-4855 / 20631-21) (Bat white-nose syndrome fungus) (Geomyces destructans)	1	0	0
Pseudogymnoascus sp. 05NY08	1	0	0
Pseudogymnoascus sp. 23342-1-I1	1	0	0
Pseudogymnoascus sp. 24MN13	1	0	0
Pseudogymnoascus sp. VKM F-3557	1	0	0
Pseudogymnoascus sp. VKM F-3775	1	0	0
Pseudogymnoascus sp. VKM F-3808	1	0	0
Pseudogymnoascus sp. VKM F-4246	1	0	0
Pseudogymnoascus sp. VKM F-4281 (FW-2241)	1	0	0
Pseudogymnoascus sp. VKM F-4513 (FW-928)	1	0	0
Pseudogymnoascus sp. VKM F-4515 (FW-2607)	1	0	0
Pseudogymnoascus sp. VKM F-4516 (FW-969)	1	0	0
Pseudogymnoascus sp. VKM F-4518 (FW-2643)	1	0	0
Pseudogymnoascus sp. VKM F-4519 (FW-2642)	1	0	0
Pseudogymnoascus sp. VKM F-4520 (FW-2644)	1	0	0
Pseudogymnoascus sp. WSF 3629	1	0	0
Pseudogymnoascus verrucosus	1	0	0
Pseudoloma neurophilia	1	0	0
Pseudomassariella vexata	1	0	0
Pseudomicrostroma glucosiphilum	1	0	0
Pseudovirgaria hyperparasitica	1	0	0
Pseudozyma antarctica (strain T-34) (Yeast) (Candida antarctica)	1	0	1
Pseudozyma antarctica (Yeast) (Candida antarctica)	1	0	0
Pseudozyma flocculosa	1	0	0
Pseudozyma flocculosa PF-1	1	1	1
Pseudozyma hubeiensis (strain SY62) (Yeast)	1	0	1
Psilocybe cf. subviscida	1	0	0
Psilocybe cubensis (Psychedelic mushroom) (Stropharia cubensis)	1	1	0
Psilocybe cyanescens	1	0	0
Pterula gracilis	1	0	0
Puccinia coronata f. sp. avenae	1	0	0
Puccinia graminis f. sp. tritici	1	0	0
Puccinia graminis f. sp. tritici (strain CRL 75-36-700-3 / race SCCL) (Black stem rust fungus)	1	1	1
Puccinia sorghi strain RO10H11247	1	0	0
Puccinia striiformis 93TX-2	1	0	0
Puccinia striiformis f. sp. tritici (wheat yellow rust fungus)	0	1	0
Puccinia striiformis f. sp. tritici PST-78	1	0	0
Puccinia striiformis strain 93-210	1	0	0
Puccinia triticina (isolate 1-1 / race 1 (BBBD)) (Brown leaf rust fungus)	1	0	0
Puccinia triticina (wheat leaf rust)	0	1	0
Punctularia strigosozonata (strain HHB-11173) (White-rot fungus)	1	1	1
Purpureocillium lilacinum (Paecilomyces lilacinus)	1	1	0
Purpureocillium takamizusanense	1	1	0
Pycnoporus cinnabarinus (Cinnabar-red polypore) (Trametes cinnabarina)	1	0	0
Pyrenochaeta sp. DS3sAY3a	1	0	0
Pyrenochaeta sp. MPI-SDFR-AT-0127	1	0	0
Pyrenophora seminiperda CCB06	1	0	0
Pyrenophora teres f. teres (strain 0-1) (Barley net blotch fungus) (Drechslera teres f. teres)	1	1	1
Pyrenophora tritici-repentis	1	0	0
Pyrenophora tritici-repentis (strain Pt-1C-BFP) (Wheat tan spot fungus) (Drechslera tritici-repentis)	1	0	0
Pyrenophora tritici-repentis Pt-1C-BFP	0	0	1
Pyricularia grisea (Crabgrass-specific blast fungus) (Magnaporthe grisea)	1	1	0
Pyricularia oryzae (strain 70-15 / ATCC MYA-4617 / FGSC 8958) (Rice blast fungus) (Magnaporthe oryzae)	1	1	0
Pyricularia oryzae BR32	1	0	0
Pyricularia pennisetigena Br36	1	1	0
Pyrrhoderma noxium	1	0	0
Pythium aphanidermatum DAOM BR444	1	0	0
Pythium arrhenomanes ATCC 12531	1	0	0
Pythium insidiosum Pi-s	1	0	0
Rachicladosporium antarcticum	1	0	0
Rachicladosporium sp. CCFEE 5018	1	0	0
Racocetra fulgida	1	0	0
Raffaelea lauricola RL4	1	0	0
Ramularia collo-cygni	1	0	0
Rasamsonia emersonii CBS 393.64	1	0	0
Rhexocercosporidium sp. MPI-PUGE-AT-0058	1	0	0
Rhinocladiella mackenziei CBS 650.93	1	0	0
Rhizoclosmatium globosum	1	0	0
Rhizoctonia solani	0	1	0
Rhizoctonia solani (Alt)	1	0	0
Rhizoctonia solani 123E	1	0	0
Rhizoctonia solani AG-8 WAC10335	1	0	0
Rhizodiscina lignyota	1	0	0
Rhizophagus clarus	1	0	0
Rhizophagus irregularis	1	0	0
Rhizophagus irregularis (strain DAOM 181602 / DAOM 197198 / MUCL 43194) (Arbuscular mycorrhizal fungus) (Glomus intraradices)	1	0	0
Rhizophagus irregularis (strain DAOM 197198w) (Glomus intraradices)	1	0	0
Rhizophagus irregularis A1 (DAOM-664342)	1	0	0
Rhizophagus irregularis C2	1	0	0
Rhizophagus sp. MUCL 43196	1	0	0
Rhizopogon vesiculosus	1	0	0
Rhizopogon vinicolor AM-OR11-026	1	0	0
Rhizopus azygosporus (Rhizopus microsporus var. azygosporus)	1	0	0
Rhizopus delemar	1	0	0
Rhizopus delemar (strain RA 99-880 / ATCC MYA-4621 / FGSC 9543 / NRRL 43880) (Mucormycosis agent) (Rhizopus arrhizus var. delemar)	1	0	0
Rhizopus microsporus ATCC 52813	1	0	0
Rhizopus microsporus var. microsporus ATCC 52814	1	0	0
Rhizopus oryzae (Mucormycosis agent) (Rhizopus arrhizus var. delemar)	1	0	1
Rhizopus stolonifer (Rhizopus nigricans)	1	0	0
Rhodocollybia butyracea	1	0	0
Rhodofomes roseus	1	0	0
Rhodosporidium toruloides (strain ATCC 204091 / IIP 30 / MTCC 1151) (Yeast) (Rhodotorula glutinis (strain ATCC 204091))	1	0	0
Rhodotorula diobovata	1	0	0
Rhodotorula glutinis ATCC 204091	0	0	1
Rhodotorula graminis (strain WP1)	1	0	0
Rhodotorula sp. CCFEE 5036	1	0	0
Rhodotorula sp. JG-1b	1	0	0
Rhodotorula taiwanensis	1	0	0
Rhodotorula toruloides (Yeast) (Rhodosporidium toruloides)	1	0	0
Rhynchosporium commune	1	0	0
Rickenella mellea Ricmel1	1	0	0
Rosellinia necatrix (White root-rot fungus)	1	0	0
Rozella allomycis (strain CSF55)	1	0	0
Russula ochroleuca	1	0	0
Rutstroemia sp. NJR-2017a BBW	1	0	0
Rutstroemia sp. NJR-2017a BVV2	1	0	0
Rutstroemia sp. NJR-2017a WRK4	1	0	0
Saccharata proteae CBS 121410	1	0	0
Saccharomyces arboricola (strain H-6 / AS 2.3317 / CBS 10644) (Yeast)	1	0	1
Saccharomyces bayanus	0	0	1
Saccharomyces castellii NRRL Y-12630	0	0	1
Saccharomyces cerevisiae (strain ATCC 204508 / S288c) (Baker's yeast)	1	1	1
Saccharomyces cerevisiae (strain CEN.PK113-7D)	0	0	1
Saccharomyces eubayanus	0	1	0
Saccharomyces kluyveri NRRL Y-12651	0	0	1
Saccharomyces kudriavzevii (strain ATCC MYA-4449 / AS 2.2408 / CBS 8840 / NBRC 1802 / NCYC 2889) (Yeast)	1	0	0
Saccharomyces kudriavzevii IFO 1802	0	0	1
Saccharomyces mikatae IFO 1815	0	0	1
Saccharomyces paradoxus NRRL Y-17217	1	1	1
Saccharomycetaceae sp. 'Ashbya aceri'	0	0	1
Saccharomycodes ludwigii UTAD17	1	1	0
Saitoella complicata (strain BCRC 22490 / CBS 7301 / JCM 7358 / NBRC 10748 / NRRL Y-17804)	1	0	0
Saitozyma podzolica	1	0	0
Saitozyma sp. JCM 24511	1	0	0
Salinomyces thailandica	1	0	0
Sanghuangporus baumii (Phellinus baumii)	1	0	0
Saprochaete ingens	1	0	0
Saprolegnia diclina (strain VS20)	1	0	0
Saprolegnia parasitica (strain CBS 223.65)	1	0	0
Scedosporium apiospermum IHEM 14462	1	1	0
Scheffersomyces spartinae	1	0	0
Scheffersomyces stipitis (strain ATCC 58785 / CBS 6054 / NBRC 10063 / NRRL Y-11545) (Yeast) (Pichia stipitis)	1	1	0
Schizophyllum commune (strain H4-8 / FGSC 9210) (Split gill fungus)	1	1	1
Schizopora paradoxa	1	0	0
Schizosaccharomyces cryophilus (strain OY26 / ATCC MYA-4695 / CBS 11777 / NBRC 106824 / NRRL Y48691) (Fission yeast)	1	0	0
Schizosaccharomyces japonicus	0	0	1
Schizosaccharomyces japonicus (strain yFS275 / FY16936) (Fission yeast)	1	0	1
Schizosaccharomyces octosporus yFS286	1	0	0
Schizosaccharomyces osmophilus (fission yeast)	0	1	0
Schizosaccharomyces pombe (strain 972 / ATCC 24843) (Fission yeast)	1	1	1
Scleroderma citrinum Foug A	1	0	0
Sclerotinia borealis (strain F-4128)	1	0	0
Sclerotinia sclerotiorum (strain ATCC 18683 / 1980 / Ss-1) (White mold) (Whetzelinia sclerotiorum)	1	1	1
Sclerotinia trifoliorum	1	0	0
Scytalidium lignicola (Hyphomycete)	1	0	0
Scytalidium sp. 3C	1	0	0
Septoria linicola	1	0	0
Serendipita indica (strain DSM 11827) (Root endophyte fungus) (Piriformospora indica)	1	0	0
Serendipita vermifera MAFF 305830	1	0	0
Serpula lacrymans var. lacrymans (strain S7.3) (Dry rot fungus)	1	0	0
Serpula lacrymans var. lacrymans (strain S7.9)	0	1	1
Setomelanomma holmii	1	0	0
Setosphaeria turcica Et28A	0	0	1
Sistotremastrum niveocremeum HHB9708	1	0	0
Sistotremastrum suecicum HHB10207 ss-3	1	0	0
Smittium culicis	1	0	0
Smittium megazygosporum	1	0	0
Smittium mucronatum	1	0	0
Smittium simulii	1	0	0
Sodiomyces alkalinus F11	1	0	0
Sordaria macrospora (strain ATCC MYA-333 / DSM 997 / K(L3346) / K-hell)	1	1	1
Sparassis crispa	1	0	0
Spathaspora passalidarum (strain NRRL Y-27907 / 11-Y1)	1	1	1
Spathaspora sp. JA1	1	0	0
Sphaceloma murrayae	1	0	0
Sphaerobolus stellatus (strain SS14)	1	0	0
Sphaerosporella brunnea	1	0	0
Sphaerulina musiva (strain SO2202) (Poplar stem canker fungus) (Septoria musiva)	1	0	0
Sphagnurus paluster	1	0	0
Spizellomyces punctatus (strain DAOM BR117)	1	0	0
Sporisorium graminicola	0	1	0
Sporisorium reilianum f. sp. reilianum	1	0	1
Sporobolomyces roseus IAM 13481	0	0	1
Sporormia fimetaria CBS 119925	1	0	0
Sporothrix brasiliensis 5110	1	0	0
Sporothrix schenckii (strain ATCC 58251 / de Perez 2211183) (Rose-picker's disease fungus)	1	0	0
Sporothrix schenckii 1099-18	1	1	0
Spraguea lophii (strain 42_110) (Microsporidian parasite)	1	0	0
Stachybotrys chartarum IBT 40293	1	0	0
Stachybotrys chlorohalonata (strain IBT 40285)	1	0	0
Stachybotrys elegans	1	0	0
Stagonospora sp. SRC1lsM3a	1	0	0
Steccherinum ochraceum	1	0	0
Stemphylium lycopersici	1	0	0
Stereum hirsutum (strain FP-91666) (White-rot fungus)	1	1	1
Sugiyamaella lignohabitans	1	1	0
Suhomyces tanzawaensis NRRL Y-17324	1	0	0
Suillus discolor	1	0	0
Suillus luteus UH-Slu-Lm8-n1	1	0	0
Suillus placidus	1	0	0
Suillus plorans	1	0	0
Suillus subaureus	1	0	0
Syncephalastrum racemosum (Filamentous fungus)	1	0	0
Syncephalis pseudoplumigaleata	1	0	0
Synchytrium endobioticum MB42	1	0	0
Synchytrium microbalum	1	0	0
Talaromyces amestolkiae	1	0	0
Talaromyces atroroseus	1	0	0
Talaromyces islandicus (Penicillium islandicum)	1	0	0
Talaromyces marneffei (strain ATCC 18224 / CBS 334.59 / QM 7333) (Penicillium marneffei)	1	1	1
Talaromyces rugulosus	1	1	0
Talaromyces stipitatus (strain ATCC 10500 / CBS 375.48 / QM 6759 / NRRL 1006) (Penicillium stipitatum)	1	0	1
Taphrina deformans (strain PYCC 5710 / ATCC 11124 / CBS 356.35 / IMI 108563 / JCM 9778 / NBRC 8474) (Peach leaf curl fungus) (Lalaria deformans)	1	0	0
Teratosphaeria nubilosa	1	0	0
Terfezia boudieri ATCC MYA-4762	1	0	0
Termitomyces sp. J132	1	0	0
Testicularia cyperi	1	0	0
Tetrapisispora blattae (strain ATCC 34711 / CBS 6284 / DSM 70876 / NBRC 10599 / NRRL Y-10934 / UCD 77-7) (Yeast) (Kluyveromyces blattae)	1	1	1
Tetrapisispora phaffii (strain ATCC 24235 / CBS 4417 / NBRC 1672 / NRRL Y-8282 / UCD 70-5) (Yeast) (Fabospora phaffii)	1	1	1
Tetrapyrgos nigripes	1	0	0
Thamnidium elegans	1	0	0
Thamnocephalis sphaerospora	1	0	0
Thanatephorus cucumeris (strain AG1-IA) (Rice sheath blight fungus) (Rhizoctonia solani)	1	0	0
Thanatephorus cucumeris (strain AG1-IB / isolate 7/3/14) (Lettuce bottom rot fungus) (Rhizoctonia solani)	1	0	0
Thelephora terrestris	1	0	0
Thelonectria olida	1	0	0
Thermochaetoides thermophila	0	1	0
Thermothelomyces thermophilus (strain ATCC 42464 / BCRC 31852 / DSM 1799) (Sporotrichum thermophile)	1	1	0
Thermothielavioides terrestris (strain ATCC 38088 / NRRL 8126) (Thielavia terrestris)	1	1	0
Thielavia terrestris NRRL 8126	0	0	1
Thielaviopsis punctulata	1	0	0
Thyridium curvatum	1	0	0
Tilletia controversa (dwarf bunt fungus)	1	0	0
Tilletia indica	1	0	0
Tilletia walkeri	1	0	0
Tilletiaria anomala (strain ATCC 24038 / CBS 436.72 / UBC 951)	1	0	0
Tilletiopsis washingtonensis	1	0	0
Togninia minima UCRPA7	0	0	1
Tolypocladium capitatum	1	0	0
Tolypocladium ophioglossoides (strain CBS 100239) (Elaphocordyceps ophioglossoides)	1	0	0
Tolypocladium paradoxum	1	0	0
Torrubiella hemipterigena	1	0	0
Tortispora caseinolytica NRRL Y-17796	1	0	0
Torulaspora delbrueckii (Yeast) (Candida colliculosa)	1	1	1
Torulaspora globosa	0	1	0
Torulaspora sp. CBS 2947	1	0	0
Tothia fuscella	1	0	0
Trachipleistophora hominis (Microsporidian parasite)	1	0	1
Trametes coccinea BRFM310	1	0	0
Trametes pubescens (White-rot fungus)	1	0	0
Trametes versicolor (strain FP-101664) (White-rot fungus) (Coriolus versicolor)	1	1	1
Trematosphaeria pertusa	1	0	0
Tremella mesenterica (Jelly fungus)	1	0	0
Tremella mesenterica (strain ATCC 24925 / CBS 8224 / DSM 1558 / NBRC 9311 / NRRL Y-6157 / RJB 2259-6 / UBC 559-6) (Jelly fungus)	1	1	1
Tremellales sp. Tagirdzhanova-0007	1	0	0
Trichodelitschia bisporula	1	0	0
Trichoderma arundinaceum	1	0	0
Trichoderma asperellum	1	0	0
Trichoderma asperellum CBS 433.97	1	0	0
Trichoderma atroviride IMI 206040	0	0	1
Trichoderma citrinoviride	1	0	0
Trichoderma cornu-damae	1	0	0
Trichoderma gamsii	1	0	0
Trichoderma harzianum (Hypocrea lixii)	1	0	0
Trichoderma harzianum CBS 226.95	1	0	0
Trichoderma longibrachiatum ATCC 18648	1	0	0
Trichoderma reesei QM6a	1	1	1
Trichoderma reesei QM6a 2017	1	0	0
Trichoderma reesei RUT C-30	0	1	0
Trichoderma virens Gv29-8	1	0	1
Trichoglossum hirsutum	1	0	0
Tricholomella constricta	1	0	0
Trichomonascus ciferrii CBS 4856	1	0	0
Trichophyton benhamiae	0	1	0
Trichophyton equinum (strain ATCC MYA-4606 / CBS 127.97)	1	0	1
Trichophyton interdigitale	1	0	0
Trichophyton interdigitale (strain MR816)	1	0	0
Trichophyton mentagrophytes TIMM 2789	1	0	0
Trichophyton rubrum (Athlete's foot fungus) (Epidermophyton rubrum)	1	0	0
Trichophyton rubrum (strain ATCC MYA-4607 / CBS 118892) (Athlete's foot fungus)	1	0	1
Trichophyton tonsurans (strain CBS 112818)	1	0	1
Trichophyton verrucosum (strain HKI 0517)	0	1	1
Trichosporon asahii var. asahii (strain ATCC 90039 / CBS 2479 / JCM 2466 / KCTC 7840 / NBRC 103889/ NCYC 2677 / UAMH 7654)	1	1	0
Trichosporon asahii var. asahii (strain CBS 8904) (Yeast)	1	0	0
Truncatella angustata	1	0	0
Tuber borchii (White truffle)	1	0	0
Tuber magnatum (white Piedmont truffle)	1	0	0
Tuber melanosporum (strain Mel28) (Perigord black truffle)	1	1	1
Tubulinosema ratisbonensis	1	0	0
Tulasnella calospora MUT 4182	1	0	0
Tulasnella sp. JGI-2019a	1	0	0
Tulosesus angulatus	1	0	0
Umbelopsis vinacea	1	0	0
Uncinocarpus reesii (strain UAMH 1704)	1	1	1
Uncinula necator (Grape powdery mildew)	1	0	0
Ustilaginoidea virens (Rice false smut fungus) (Villosiclava virens)	1	0	0
Ustilago bromivora	1	0	0
Ustilago hordei	0	0	1
Ustilago maydis (strain 521 / FGSC 9021) (Corn smut fungus)	1	1	1
Ustilago trichophora	1	0	0
Vairimorpha apis BRL 01	1	0	0
Vairimorpha ceranae	1	0	0
Vairimorpha ceranae (strain BRL01) (Microsporidian parasite) (Nosema ceranae)	1	1	0
Valsa mali var. pyri (nom. inval.)	1	0	0
Valsa malicola	1	0	0
Valsa sordida	1	0	0
Vanderwaltozyma polyspora (strain ATCC 22028 / DSM 70294 / BCRC 21397 / CBS 2163 / NBRC 10782 / NRRL Y-8283 / UCD 57-17) (Kluyveromyces polysporus)	1	1	1
Vanrija humicola	1	0	0
Vavraia culicis (isolate floridensis) (Microsporidian parasite)	1	0	0
Venturia effusa	1	0	0
Venturia inaequalis (Apple scab fungus)	1	0	0
Venturia nashicola	1	0	0
Venustampulla echinocandica	1	0	0
Verruconis gallopava strain CBS 43764	1	0	0
Verticillium alfalfae (strain VaMs.102 / ATCC MYA-4576 / FGSC 10136) (Verticillium wilt of alfalfa) (Verticillium albo-atrum)	1	1	1
Verticillium dahliae (strain VdLs.17 / ATCC MYA-4575 / FGSC 10137) (Verticillium wilt)	1	1	1
Verticillium dahliae (Verticillium wilt)	1	0	0
Verticillium longisporum	1	0	0
Viridothelium virens	1	0	0
Vittaforma corneae (strain ATCC 50505) (Microsporidian parasite) (Nosema corneum)	1	0	0
Wallemia hederae	1	0	0
Wallemia ichthyophaga	1	0	0
Wallemia ichthyophaga (strain EXF-994 / CBS 113033)	1	1	1
Wallemia mellicola	1	0	0
Wallemia mellicola (strain ATCC MYA-4683 / CBS 633.66) (Wallemia sebi (CBS 633.66))	1	1	0
Wallemia sebi CBS 633.66	0	0	1
Westerdykella ornata	1	0	0
Wickerhamomyces anomalus (strain ATCC 58044 / CBS 1984 / NCYC 433 / NRRL Y-366-8) (Yeast) (Hansenula anomala)	1	0	0
Wickerhamomyces ciferrii (strain ATCC 14091 / BCRC 22168 / CBS 111 / JCM 3599 / NBRC 0793 / NRRL Y-1031 F-60-10) (Yeast) (Pichia ciferrii)	1	0	0
Wickerhamomyces mucosus	1	0	0
Wickerhamomyces pijperi (Yeast) (Pichia pijperi)	1	0	0
Wolfiporia cocos (strain MD-104) (Brown rot fungus)	1	0	0
Xylaria flabelliformis	1	0	0
Xylaria grammica	1	0	0
Xylaria hypoxylon	1	0	0
Xylaria multiplex	1	0	0
Xylariales sp. No.14919	1	0	0
Xylona heveae (strain CBS 132557 / TC161)	1	0	0
Yamadazyma tenuis	0	1	0
Yarrowia lipolytica (strain CLIB 122 / E 150) (Yeast) (Candida lipolytica)	1	1	1
Yarrowia lipolytica CLIB89 (W29)	1	0	0
Zancudomyces culisetae (Gut fungus) (Smittium culisetae)	1	0	0
Zasmidium cellare ATCC 36951	1	0	0
Zopfia rhizophila CBS 207.26	1	0	0
Zygosaccharomyces bailii ISA1307	0	0	1
Zygosaccharomyces rouxii (strain ATCC 2623 / CBS 732 / NBRC 1130 / NCYC 568 / NRRL Y-229) (Candida mogii)	1	1	1
Zygotorulaspora mrakii (Zygosaccharomyces mrakii)	1	1	0
Zymoseptoria brevis	1	0	0
Zymoseptoria tritici (strain CBS 115943 / IPO323) (Speckled leaf blotch fungus) (Septoria tritici)	1	1	0
Zymoseptoria tritici ST99CH_3D1	1	0	0
Zymoseptoria tritici ST99CH_3D7	1	0	0
Total	1204	172	177
